# Supplementary material for: Hydrogen-Disordering Transformation and High-Temperature and High-Pressure Phase Diagram of Brucite: Insights from Raman Spectroscopy and Electrical Conductivity
Source: Molecules. 2026 May 12;31(10):1631. doi: 10.3390/molecules31101631 (PMC13209758; doi:10.3390/molecules31101631)
Supplement: Supplementary file 1 [file molecules-31-01631-s001.zip]

Archive with 1 entries (1 files):
- molecules-4263555-supplementary.pdf
